# Supplementary material for: Antiviral therapy can effectively suppress irAEs in HBV positive hepatocellular carcinoma treated with ICIs: validation based on multi machine learning
Source: Front Immunol. 2025 Jan 27;15:1516524. doi: 10.3389/fimmu.2024.1516524 (PMC11807960; doi:10.3389/fimmu.2024.1516524)
Supplement: Supplementary file 1 [file DataSheet1.zip]

Archive with 3 entries (3 files):
- Table S1.DOCX
- Table S2.DOCX
- Table S3.DOCX
